# Supplementary material for: Immunostimulatory Effect of Flagellin on MDR-Klebsiella-Infected Human Airway Epithelial Cells
Source: Int J Mol Sci. 2023 Dec 25;25(1):309. doi: 10.3390/ijms25010309 (PMC10778885; doi:10.3390/ijms25010309)
Supplement: Supplementary file 1 [file ijms-25-00309-s001.zip]

Archive with 1 entries (1 files):
- ijms-2768742-supplementary.pdf
